# Supplementary material for: Integrated mRNA and miRNA expression profile analysis of female and male gonads in Hyriopsis cumingii
Source: Sci Rep. 2021 Jan 12;11:665. doi: 10.1038/s41598-020-80264-7 (PMC7804246; doi:10.1038/s41598-020-80264-7)
Supplement: Supplementary file 2 — Supplementary Table 1. [file 41598_2020_80264_MOESM2_ESM.xlsx]

## Sheet: Sheet1
Integrated mRNA and miRNA expression profile analysis of female and male gonads in Hyriopsis cumingii
Ya-Yu Wang , Sheng-Hua Duan, Gui-Ling Wang , Jia-Le Li
Supplementary table 1 Differentially expressed genes in three candidate pathways related to sex determination of Hyriopsis cumingii
id	term	NR id	NR annotation	Swissprot id	Swissprot annotation	KEGG id	KO	KEGG gene name	KEGG description	Pathway	Pathway definition	KOG id	KOG defination	KOG code	KOG categories	KOG class	eggNOG abbreviation	eggNOG id	eggNOG description	GO annotation	Pfam IDs	Pfam Description
ko04310	Wnt signaling pathway	XP_025091070.1	frizzled-5-like [Pomacea canaliculata]	P58421|FZD5_XENLA	Frizzled-5 OS=Xenopus laevis OX=8355 GN=fzd5 PE=2 SV=1	crg:105345251	K02375	FZD5_8, fz2	frizzled 5/8	ko04390|ko04916|ko04150|ko05205|ko05166|ko05200|ko05217|ko04310|ko04550	Hippo signaling pathway|Melanogenesis|mTOR signaling pathway|Proteoglycans in cancer|HTLV-I infection|Pathways in cancer|Basal cell carcinoma|Wnt signaling pathway|Signaling pathways regulating pluripotency of stem cells	KOG3577	Smoothened and related G-protein-coupled receptors	[T]	CELLULAR PROCESSES AND SIGNALING	Signal transduction mechanisms	U	ENOG410XRC8	frizzled family receptor	Cellular Component: Golgi membrane (GO:0000139);|Molecular Function: G protein-coupled receptor activity (GO:0004930);|Cellular Component: plasma membrane (GO:0005886);|Cellular Component: integral component of membrane (GO:0016021);|Molecular Function: Wnt-protein binding (GO:0017147);|Biological Process: regulation of cell proliferation (GO:0042127);|Molecular Function: Wnt-activated receptor a…	PF01534.16,PF01392.21	Frizzled/Smoothened family membrane region|Fz domain
ko04310	Wnt signaling pathway	XP_011448706.1	PREDICTED: serine/threonine-protein kinase NLK isoform X2 [Crassostrea gigas]	E2QWQ2|NLK_CANLF	Serine/threonine-protein kinase NLK OS=Canis lupus familiaris OX=9615 GN=NLK PE=3 SV=1	crg:105343157	K04468	NLK	nemo like kinase	ko04520|ko04068|ko04010|ko04310	Adherens junction|FoxO signaling pathway|MAPK signaling pathway|Wnt signaling pathway	KOG0664	Nemo-like MAPK-related serine/threonine protein kinase	[T]	CELLULAR PROCESSES AND SIGNALING	Signal transduction mechanisms	T	ENOG410XRAQ	Nemo-Like kinase	Molecular Function: magnesium ion binding (GO:0000287);|Molecular Function: MAP kinase activity (GO:0004707);|Molecular Function: ATP binding (GO:0005524);|Cellular Component: nucleus (GO:0005634);|Cellular Component: cytoplasm (GO:0005737);|Biological Process: regulation of transcription, DNA-templated (GO:0006355);|Biological Process: transforming growth factor beta receptor signaling pathway (…	PF00069.24,PF07714.16,PF12330.7	Protein kinase domain|Protein tyrosine kinase|Haspin like kinase domain
ko04310	Wnt signaling pathway	XP_021355831.1	cullin-1-like [Mizuhopecten yessoensis]	Q9WTX6|CUL1_MOUSE	Cullin-1 OS=Mus musculus OX=10090 GN=Cul1 PE=1 SV=1	crg:105325130	K03347	CUL1, CDC53	cullin 1	ko05168|ko04114|ko04141|ko04110|ko04341|ko04340|ko04120|ko04350|ko04710|ko04310	Herpes simplex infection|Oocyte meiosis|Protein processing in endoplasmic reticulum|Cell cycle|Hedgehog signaling pathway - fly|Hedgehog signaling pathway|Ubiquitin mediated proteolysis|TGF-beta signaling pathway|Circadian rhythm|Wnt signaling pathway	KOG2166	Cullins	[D]	CELLULAR PROCESSES AND SIGNALING	Cell cycle control, cell division, chromosome partitioning	O	COG5647	cullin 1	Molecular Function: ubiquitin-protein transferase activity (GO:0004842);|Cellular Component: nucleoplasm (GO:0005654);|Biological Process: ubiquitin-dependent protein catabolic process (GO:0006511);|Biological Process: protein monoubiquitination (GO:0006513);|Biological Process: apoptotic process (GO:0006915);|Biological Process: cell proliferation (GO:0008283);|Biological Process: animal organ m…	PF00888.21,PF10557.8	Cullin family|Cullin protein neddylation domain
ko04310	Wnt signaling pathway	AYH91741.1	Rho GTPase [Pomacea canaliculata]	Q6RUV5|RAC1_RAT	Ras-related C3 botulinum toxin substrate 1 OS=Rattus norvegicus OX=10116 GN=Rac1 PE=1 SV=1	hro:HELRODRAFT_69003	K04392	RAC1	Ras-related C3 botulinum toxin substrate 1	ko04722|ko04145|ko04520|ko04670|ko04360|ko04933|ko04015|ko05131|ko04071|ko05210|ko04650|ko05231|ko05416|ko04380|ko05211|ko04014|ko04151|ko04510|ko04013|ko04310|ko04024|ko04010|ko04932|ko05132|ko04620|ko04810|ko04370|ko04666|ko04062|ko05014|ko04972|ko05212|ko05203|ko05120|ko04662|ko05100|ko05200|ko04664|ko05205	Neurotrophin signaling pathway|Phagosome|Adherens junction|Leukocyte transendothelial migration|Axon guidance|AGE-RAGE signaling pathway in diabetic complications|Rap1 signaling pathway|Shigellosis|Sphingolipid signaling pathway|Colorectal cancer|Natural killer cell mediated cytotoxicity|Choline metabolism in cancer|Viral myocarditis|Osteoclast differentiation|Renal cell carcinoma|Ras signaling p…	KOG0393	Ras-related small GTPase, Rho type	[R]	POORLY CHARACTERIZED	General function prediction only	S	COG1100	GTP-binding Protein	Cellular Component: Golgi membrane (GO:0000139);|Biological Process: neuron migration (GO:0001764);|Biological Process: positive regulation of protein phosphorylation (GO:0001934);|Biological Process: mast cell chemotaxis (GO:0002551);|Molecular Function: GTPase activity (GO:0003924);|Molecular Function: GTP binding (GO:0005525);|Cellular Component: cytoplasm (GO:0005737);|Cellular Component: tra…	PF00071.21	Ras family
ko04310	Wnt signaling pathway	XP_022343788.1	casein kinase I-like [Crassostrea virginica]	P48729|KC1A_HUMAN	Casein kinase I isoform alpha OS=Homo sapiens OX=9606 GN=CSNK1A1 PE=1 SV=2	crg:105341513	K08957	CSNK1A	casein kinase 1, alpha	ko04341|ko04340|ko04310	Hedgehog signaling pathway - fly|Hedgehog signaling pathway|Wnt signaling pathway	KOG1163	Casein kinase (serine/threonine/tyrosine protein kinase)	[T]	CELLULAR PROCESSES AND SIGNALING	Signal transduction mechanisms	T	ENOG410XPGP	Casein Kinase	--	PF00069.24,PF07714.16	Protein kinase domain|Protein tyrosine kinase
ko04310	Wnt signaling pathway	ELT98040.1	hypothetical protein CAPTEDRAFT_3297 [Capitella teleta]	P63099|CANB1_BOVIN	Calcineurin subunit B type 1 OS=Bos taurus OX=9913 GN=PPP3R1 PE=1 SV=2	lgi:LOTGIDRAFT_216002	K06268	PPP3R, CNB	serine/threonine-protein phosphatase 2B regulatory subunit	ko05014|ko05010|ko04650|ko04010|ko05031|ko04924|ko04921|ko04114|ko04360|ko04380|ko04720|ko04020|ko04922|ko05166|ko04370|ko04662|ko05152|ko04724|ko04660|ko04022|ko04310	Amyotrophic lateral sclerosis (ALS)|Alzheimer's disease|Natural killer cell mediated cytotoxicity|MAPK signaling pathway|Amphetamine addiction|Renin secretion|Oxytocin signaling pathway|Oocyte meiosis|Axon guidance|Osteoclast differentiation|Long-term potentiation|Calcium signaling pathway|Glucagon signaling pathway|HTLV-I infection|VEGF signaling pathway|B cell receptor signaling pathway|Tubercu…	KOG0034	Ca2+/calmodulin-dependent protein phosphatase (calcineurin subunit B), EF-Hand superfamily protein	[T]	CELLULAR PROCESSES AND SIGNALING	Signal transduction mechanisms	DTZ	COG5126	Calcium-binding protein	Biological Process: branching involved in blood vessel morphogenesis (GO:0001569);|Biological Process: epithelial to mesenchymal transition (GO:0001837);|Molecular Function: phosphoprotein phosphatase activity (GO:0004721);|Molecular Function: calcium ion binding (GO:0005509);|Cellular Component: cytosol (GO:0005829);|Cellular Component: calcineurin complex (GO:0005955);|Biological Process: prote…	PF00036.31,PF13499.5,PF13405.5,PF13202.5,PF13833.5,PF10591.8,PF12763.6	EF hand|EF-hand domain pair|EF-hand domain|EF hand|EF-hand domain pair|Secreted protein acidic and rich in cysteine Ca binding region|Cytoskeletal-regulatory complex EF hand
ko04310	Wnt signaling pathway	XP_011456957.1	PREDICTED: secreted frizzled-related protein 5 [Crassostrea gigas]	Q9WU66|SFRP5_MOUSE	Secreted frizzled-related protein 5 OS=Mus musculus OX=10090 GN=Sfrp5 PE=2 SV=1	crg:105349010	K02222	SFRP5	secreted frizzled-related protein 5	ko04310	Wnt signaling pathway	KOG3577	Smoothened and related G-protein-coupled receptors	[T]	CELLULAR PROCESSES AND SIGNALING	Signal transduction mechanisms	U	ENOG410XRC8	frizzled family receptor	Cellular Component: extracellular space (GO:0005615);|Biological Process: negative regulation of cell proliferation (GO:0008285);|Molecular Function: Wnt-protein binding (GO:0017147);|Biological Process: cell differentiation (GO:0030154);|Biological Process: negative regulation of Wnt signaling pathway (GO:0030178);|Biological Process: regulation of BMP signaling pathway (GO:0030510);|Biological …	PF01392.21	Fz domain
ko04310	Wnt signaling pathway	XP_022303769.1	adenomatous polyposis coli protein-like isoform X2 [Crassostrea virginica]	--	--	crg:105323165	K02085	APC	adenomatosis polyposis coli protein	ko04390|ko04810|ko05217|ko05213|ko05206|ko05166|ko05200|ko04310|ko05210|ko04550	Hippo signaling pathway|Regulation of actin cytoskeleton|Basal cell carcinoma|Endometrial cancer|MicroRNAs in cancer|HTLV-I infection|Pathways in cancer|Wnt signaling pathway|Colorectal cancer|Signaling pathways regulating pluripotency of stem cells	--	--	--	--	--	--	--	--	--	--	--
ko04310	Wnt signaling pathway	XP_011427370.1	PREDICTED: CREB-binding protein isoform X3 [Crassostrea gigas]	Q92793|CBP_HUMAN	CREB-binding protein OS=Homo sapiens OX=9606 GN=CREBBP PE=1 SV=3	crg:105328278	K04498	EP300, CREBBP, KAT3	E1A/CREB-binding protein	ko04066|ko04520|ko04922|ko04110|ko05203|ko05168|ko05152|ko04916|ko05016|ko05215|ko05166|ko05211|ko04310|ko04024|ko04330|ko04630|ko05206|ko04350|ko04068|ko04919|ko04720|ko05200|ko05164|ko05169|ko05161	HIF-1 signaling pathway|Adherens junction|Glucagon signaling pathway|Cell cycle|Viral carcinogenesis|Herpes simplex infection|Tuberculosis|Melanogenesis|Huntington's disease|Prostate cancer|HTLV-I infection|Renal cell carcinoma|Wnt signaling pathway|cAMP signaling pathway|Notch signaling pathway|Jak-STAT signaling pathway|MicroRNAs in cancer|TGF-beta signaling pathway|FoxO signaling pathway|Thyro…	KOG1778	CREB binding protein/P300 and related TAZ Zn-finger proteins	[K]	INFORMATION STORAGE AND PROCESSING	Transcription	BK	COG5076	bromodomain	--	PF08214.10,PF02172.15,PF02135.15,PF06001.12,PF00439.24,PF09030.9,PF00569.16	Histone acetylation protein|KIX domain|TAZ zinc finger|Domain of Unknown Function (DUF902)|Bromodomain|Creb binding|Zinc finger, ZZ type
ko04310	Wnt signaling pathway	OWF46851.1	Mitogen-activated protein kinase kinase kinase 7 [Mizuhopecten yessoensis]	O43318|M3K7_HUMAN	Mitogen-activated protein kinase kinase kinase 7 OS=Homo sapiens OX=9606 GN=MAP3K7 PE=1 SV=1	crg:105332318	K04427	MAP3K7, TAK1	mitogen-activated protein kinase kinase kinase 7	ko05145|ko04620|ko04214|ko04010|ko04520|ko04621|ko04668|ko05140|ko04380|ko04622|ko04152|ko05169|ko05162|ko05168|ko04660|ko04064|ko04013|ko04310	Toxoplasmosis|Toll-like receptor signaling pathway|Apoptosis - fly|MAPK signaling pathway|Adherens junction|NOD-like receptor signaling pathway|TNF signaling pathway|Leishmaniasis|Osteoclast differentiation|RIG-I-like receptor signaling pathway|AMPK signaling pathway|Epstein-Barr virus infection|Measles|Herpes simplex infection|T cell receptor signaling pathway|NF-kappa B signaling pathway|MAPK s…	KOG0192	Tyrosine kinase specific for activated (GTP-bound) p21cdc42Hs	[T]	CELLULAR PROCESSES AND SIGNALING	Signal transduction mechanisms	T	COG0515	Serine Threonine protein kinase	--	PF07714.16,PF00069.24	Protein tyrosine kinase|Protein kinase domain
ko04310	Wnt signaling pathway	XP_011414963.1	PREDICTED: inversin-like isoform X4 [Crassostrea gigas]	Q71S21|INVSB_XENLA	Inversin-B OS=Xenopus laevis OX=8355 GN=invs-b PE=1 SV=1	crg:105319221	K19626	INVS	inversin	ko04310	Wnt signaling pathway	KOG0504	FOG: Ankyrin repeat	[R]	POORLY CHARACTERIZED	General function prediction only	S	COG0666	Ankyrin Repeat	Molecular Function: calmodulin binding (GO:0005516);|Cellular Component: cytoplasm (GO:0005737);|Cellular Component: cytoskeleton (GO:0005856);|Biological Process: multicellular organism development (GO:0007275);|Biological Process: Wnt signaling pathway (GO:0016055);	PF12796.6,PF13637.5,PF00023.29,PF13606.5,PF13857.5	Ankyrin repeats (3 copies)|Ankyrin repeats (many copies)|Ankyrin repeat|Ankyrin repeat|Ankyrin repeats (many copies)
ko04310	Wnt signaling pathway	PVD24362.1	hypothetical protein C0Q70_14843 [Pomacea canaliculata]	Q98SN7|WNT2B_CHICK	Protein Wnt-2b OS=Gallus gallus OX=9031 GN=WNT2B PE=1 SV=1	obi:106880752	K00182	WNT2	wingless-type MMTV integration site family, member 2	ko04390|ko04916|ko04150|ko05205|ko05166|ko05200|ko05217|ko04310|ko04550	Hippo signaling pathway|Melanogenesis|mTOR signaling pathway|Proteoglycans in cancer|HTLV-I infection|Pathways in cancer|Basal cell carcinoma|Wnt signaling pathway|Signaling pathways regulating pluripotency of stem cells	KOG3913	Wnt family of developmental regulators	[T]	CELLULAR PROCESSES AND SIGNALING	Signal transduction mechanisms	O	ENOG410XQZ1	Ligand for members of the frizzled family of seven transmembrane receptors (By similarity)	Biological Process: morphogenesis of an epithelial sheet (GO:0002011);|Biological Process: lens development in camera-type eye (GO:0002088);|Biological Process: neural retina development (GO:0003407);|Molecular Function: frizzled binding (GO:0005109);|Cellular Component: extracellular space (GO:0005615);|Biological Process: cell proliferation (GO:0008283);|Biological Process: retina layer formati…	PF00110.18	wnt family
ko04310	Wnt signaling pathway	AKJ32472.1	axin [Pinctada fucata]	O35625|AXIN1_MOUSE	Axin-1 OS=Mus musculus OX=10090 GN=Axin1 PE=1 SV=3	crg:105334024	K02157	AXIN1	axin 1	ko05217|ko05213|ko04390|ko05200|ko04310|ko05210|ko04550	Basal cell carcinoma|Endometrial cancer|Hippo signaling pathway|Pathways in cancer|Wnt signaling pathway|Colorectal cancer|Signaling pathways regulating pluripotency of stem cells	KOG3589	G protein signaling regulators	[T]	CELLULAR PROCESSES AND SIGNALING	Signal transduction mechanisms	K	ENOG410YMJD	Regulator of G-protein signaling	Biological Process: protein polyubiquitination (GO:0000209);|Biological Process: in utero embryonic development (GO:0001701);|Biological Process: regulation of protein phosphorylation (GO:0001932);|Biological Process: positive regulation of protein phosphorylation (GO:0001934);|Molecular Function: p53 binding (GO:0002039);|Molecular Function: signaling receptor binding (GO:0005102);|Cellular Comp…	PF00778.16,PF00615.18,PF16646.4,PF08833.9	DIX domain|Regulator of G protein signaling domain|Axin-1 tankyrase binding domain|Axin beta-catenin binding domain
ko04310	Wnt signaling pathway	XP_022319392.1	calcium/calmodulin-dependent protein kinase type II delta chain-like isoform X12 [Crassostrea virginica]	Q95266|KCC2D_PIG	Calcium/calmodulin-dependent protein kinase type II subunit delta OS=Sus scrofa OX=9823 GN=CAMK2D PE=2 SV=1	crg:105341112	K04515	CAMK2	calcium/calmodulin-dependent protein kinase (CaM kinase) II	ko04066|ko04360|ko04922|ko04722|ko05152|ko04916|ko04728|ko04261|ko04925|ko04911|ko04713|ko04310|ko04024|ko05031|ko04725|ko04745|ko04114|ko04020|ko04912|ko04971|ko05214|ko04750|ko04740|ko04720|ko04012|ko04921|ko05205	HIF-1 signaling pathway|Axon guidance|Glucagon signaling pathway|Neurotrophin signaling pathway|Tuberculosis|Melanogenesis|Dopaminergic synapse|Adrenergic signaling in cardiomyocytes|Aldosterone synthesis and secretion|Insulin secretion|Circadian entrainment|Wnt signaling pathway|cAMP signaling pathway|Amphetamine addiction|Cholinergic synapse|Phototransduction - fly|Oocyte meiosis|Calcium signal…	KOG0033	Ca2+/calmodulin-dependent protein kinase, EF-Hand protein superfamily	[T]	CELLULAR PROCESSES AND SIGNALING	Signal transduction mechanisms	T	ENOG410XNRX	calcium calmodulin-dependent protein kinase	Molecular Function: calmodulin-dependent protein kinase activity (GO:0004683);|Molecular Function: calmodulin binding (GO:0005516);|Molecular Function: ATP binding (GO:0005524);|Cellular Component: cytoplasm (GO:0005737);|Biological Process: protein phosphorylation (GO:0006468);|Biological Process: positive regulation of cardiac muscle hypertrophy (GO:0010613);|Cellular Component: sarcoplasmic re…	PF08332.9,PF00069.24,PF07714.16,PF14534.5,PF13474.5	Calcium/calmodulin dependent protein kinase II association domain|Protein kinase domain|Protein tyrosine kinase|Domain of unknown function (DUF4440)|SnoaL-like domain
ko04310	Wnt signaling pathway	ESO96460.1	hypothetical protein LOTGIDRAFT_159871 [Lottia gigantea]	Q8BPM0|DAAM1_MOUSE	Disheveled-associated activator of morphogenesis 1 OS=Mus musculus OX=10090 GN=Daam1 PE=1 SV=4	lgi:LOTGIDRAFT_159871	K04512	DAAM	dishevelled associated activator of morphogenesis	ko04310	Wnt signaling pathway	KOG1922	Rho GTPase effector BNI1 and related formins	[TZ]	CELLULAR PROCESSES AND SIGNALING|CELLULAR PROCESSES AND SIGNALING	Signal transduction mechanisms |Cytoskeleton	S	ENOG410XT5Z	actin cytoskeleton organization	Cellular Component: stress fiber (GO:0001725);|Molecular Function: actin binding (GO:0003779);|Cellular Component: cytosol (GO:0005829);|Cellular Component: plasma membrane (GO:0005886);|Biological Process: Wnt signaling pathway (GO:0016055);|Molecular Function: Rho GTPase binding (GO:0017048);|Biological Process: actin cytoskeleton organization (GO:0030036);|Cellular Component: motile cilium (GO…	PF02181.22	Formin Homology 2 Domain
ko04310	Wnt signaling pathway	PVD33221.1	hypothetical protein C0Q70_04472 [Pomacea canaliculata]	Q9WTX5|SKP1_MOUSE	S-phase kinase-associated protein 1 OS=Mus musculus OX=10090 GN=Skp1 PE=1 SV=3	lgi:LOTGIDRAFT_187854	K03094	SKP1, CBF3D	S-phase kinase-associated protein 1	ko05168|ko04114|ko04141|ko04110|ko04341|ko04350|ko04120|ko04710|ko04310	Herpes simplex infection|Oocyte meiosis|Protein processing in endoplasmic reticulum|Cell cycle|Hedgehog signaling pathway - fly|TGF-beta signaling pathway|Ubiquitin mediated proteolysis|Circadian rhythm|Wnt signaling pathway	KOG1724	SCF ubiquitin ligase, Skp1 component	[O]	CELLULAR PROCESSES AND SIGNALING	Posttranslational modification, protein turnover, chaperones	O	COG5201	ubiquitin-dependent protein catabolic process	Molecular Function: ubiquitin-protein transferase activity (GO:0004842);|Cellular Component: nucleus (GO:0005634);|Cellular Component: nucleoplasm (GO:0005654);|Cellular Component: cytoplasm (GO:0005737);|Cellular Component: centrosome (GO:0005813);|Cellular Component: cytosol (GO:0005829);|Biological Process: ubiquitin-dependent protein catabolic process (GO:0006511);|Molecular Function: beta-ca…	PF01466.18,PF03931.14	Skp1 family, dimerisation domain|Skp1 family, tetramerisation domain
ko04310	Wnt signaling pathway	ALG00114.1	Rho GTPase [Mizuhopecten yessoensis]	P63000|RAC1_HUMAN	Ras-related C3 botulinum toxin substrate 1 OS=Homo sapiens OX=9606 GN=RAC1 PE=1 SV=1	lcm:102367135	K04392	RAC1	Ras-related C3 botulinum toxin substrate 1	ko04722|ko04145|ko04520|ko04670|ko04360|ko04933|ko04015|ko05131|ko04071|ko05210|ko04650|ko05231|ko05416|ko04380|ko05211|ko04014|ko04151|ko04510|ko04013|ko04310|ko04024|ko04010|ko04932|ko05132|ko04620|ko04810|ko04370|ko04666|ko04062|ko05014|ko04972|ko05212|ko05203|ko05120|ko04662|ko05100|ko05200|ko04664|ko05205	Neurotrophin signaling pathway|Phagosome|Adherens junction|Leukocyte transendothelial migration|Axon guidance|AGE-RAGE signaling pathway in diabetic complications|Rap1 signaling pathway|Shigellosis|Sphingolipid signaling pathway|Colorectal cancer|Natural killer cell mediated cytotoxicity|Choline metabolism in cancer|Viral myocarditis|Osteoclast differentiation|Renal cell carcinoma|Ras signaling p…	KOG0393	Ras-related small GTPase, Rho type	[R]	POORLY CHARACTERIZED	General function prediction only	S	COG1100	GTP-binding Protein	--	PF00071.21,PF08477.12,PF00025.20	Ras family|Ras of Complex, Roc, domain of DAPkinase|ADP-ribosylation factor family
ko04310	Wnt signaling pathway	OWF52755.1	Adenomatous polyposis coli protein [Mizuhopecten yessoensis]	P25054|APC_HUMAN	Adenomatous polyposis coli protein OS=Homo sapiens OX=9606 GN=APC PE=1 SV=2	obi:106883440	K02085	APC	adenomatosis polyposis coli protein	ko04390|ko04810|ko05217|ko05213|ko05206|ko05166|ko05200|ko04310|ko05210|ko04550	Hippo signaling pathway|Regulation of actin cytoskeleton|Basal cell carcinoma|Endometrial cancer|MicroRNAs in cancer|HTLV-I infection|Pathways in cancer|Wnt signaling pathway|Colorectal cancer|Signaling pathways regulating pluripotency of stem cells	KOG2122	Beta-catenin-binding protein APC, contains ARM repeats	[TZ]	CELLULAR PROCESSES AND SIGNALING|CELLULAR PROCESSES AND SIGNALING	Signal transduction mechanisms |Cytoskeleton	U	ENOG410XR2V	polyposis coli	--	PF05923.11,PF05924.10	APC repeat|SAMP Motif
ko04310	Wnt signaling pathway	AKJ32474.1	glycogen synthase kinase 3-beta [Pinctada fucata]	Q9WV60|GSK3B_MOUSE	Glycogen synthase kinase-3 beta OS=Mus musculus OX=10090 GN=Gsk3b PE=1 SV=2	crg:105346012	K03083	GSK3B	glycogen synthase kinase 3 beta	ko04722|ko05213|ko04360|ko05210|ko04110|ko05162|ko04390|ko04340|ko04660|ko04550|ko04916|ko04728|ko05010|ko04341|ko05215|ko05166|ko04151|ko04510|ko04310|ko04711|ko04932|ko05160|ko04910|ko04919|ko04917|ko04062|ko05217|ko04931|ko04662|ko01521|ko04012|ko05200|ko05164|ko05169|ko04150	Neurotrophin signaling pathway|Endometrial cancer|Axon guidance|Colorectal cancer|Cell cycle|Measles|Hippo signaling pathway|Hedgehog signaling pathway|T cell receptor signaling pathway|Signaling pathways regulating pluripotency of stem cells|Melanogenesis|Dopaminergic synapse|Alzheimer's disease|Hedgehog signaling pathway - fly|Prostate cancer|HTLV-I infection|PI3K-Akt signaling pathway|Focal ad…	KOG0658	Glycogen synthase kinase-3	[G]	METABOLISM	Carbohydrate transport and metabolism	T	COG0515	Serine Threonine protein kinase	Biological Process: re-entry into mitotic cell cycle (GO:0000320);|Molecular Function: RNA polymerase II transcription factor binding (GO:0001085);|Biological Process: epithelial to mesenchymal transition (GO:0001837);|Biological Process: positive regulation of cell-matrix adhesion (GO:0001954);|Molecular Function: protease binding (GO:0002020);|Molecular Function: p53 binding (GO:0002039);|Molec…	PF00069.24,PF07714.16,PF14531.5	Protein kinase domain|Protein tyrosine kinase|Kinase-like
ko04310	Wnt signaling pathway	XP_011429576.1	PREDICTED: protein pangolin, isoforms A/H/I/S isoform X8 [Crassostrea gigas]	P91943|PANG1_DROME	Protein pangolin, isoforms A/H/I/S OS=Drosophila melanogaster OX=7227 GN=pan PE=1 SV=1	crg:105329818	K04491	TCF7L2	transcription factor 7-like 2	ko05217|ko04916|ko04520|ko05213|ko05412|ko05216|ko05215|ko05221|ko04390|ko05200|ko05210|ko04310	Basal cell carcinoma|Melanogenesis|Adherens junction|Endometrial cancer|Arrhythmogenic right ventricular cardiomyopathy (ARVC)|Thyroid cancer|Prostate cancer|Acute myeloid leukemia|Hippo signaling pathway|Pathways in cancer|Colorectal cancer|Wnt signaling pathway	KOG3248	Transcription factor TCF-4	[K]	INFORMATION STORAGE AND PROCESSING	Transcription	K	ENOG41109RU	Transcription factor	Molecular Function: distal enhancer DNA-binding transcription activator activity, RNA polymerase II-specific (GO:0001205);|Molecular Function: transcription factor activity, RNA polymerase II distal enhancer sequence-specific binding (GO:0003705);|Cellular Component: nucleoplasm (GO:0005654);|Cellular Component: transcription factor complex (GO:0005667);|Biological Process: regulation of transcri…	PF00505.18,PF09011.9	HMG (high mobility group) box|HMG-box domain
ko04310	Wnt signaling pathway	XP_009050162.1	hypothetical protein LOTGIDRAFT_201339 [Lottia gigantea]	Q9ULV1|FZD4_HUMAN	Frizzled-4 OS=Homo sapiens OX=9606 GN=FZD4 PE=1 SV=2	lgi:LOTGIDRAFT_201339	K02354	FZD4, fz4	frizzled 4	ko04390|ko04916|ko04150|ko05205|ko05166|ko05200|ko05217|ko04310|ko04550	Hippo signaling pathway|Melanogenesis|mTOR signaling pathway|Proteoglycans in cancer|HTLV-I infection|Pathways in cancer|Basal cell carcinoma|Wnt signaling pathway|Signaling pathways regulating pluripotency of stem cells	KOG3577	Smoothened and related G-protein-coupled receptors	[T]	CELLULAR PROCESSES AND SIGNALING	Signal transduction mechanisms	U	ENOG410XRC8	frizzled family receptor	Molecular Function: amyloid-beta binding (GO:0001540);|Biological Process: vasculogenesis (GO:0001570);|Molecular Function: G protein-coupled receptor activity (GO:0004930);|Cellular Component: plasma membrane (GO:0005886);|Cellular Component: integral component of plasma membrane (GO:0005887);|Cellular Component: cell-cell junction (GO:0005911);|Biological Process: Wnt signaling pathway, calcium…	PF01534.16,PF01392.21	Frizzled/Smoothened family membrane region|Fz domain
ko04310	Wnt signaling pathway	XP_012945098.1	PREDICTED: protein phosphatase 1 regulatory subunit 12A-like [Aplysia californica]	Q8BLD6|ANR55_MOUSE	Ankyrin repeat domain-containing protein 55 OS=Mus musculus OX=10090 GN=Ankrd55 PE=1 SV=2	crg:105326210	K19626	INVS	inversin	ko04310	Wnt signaling pathway	KOG0504	FOG: Ankyrin repeat	[R]	POORLY CHARACTERIZED	General function prediction only	S	COG0666	Ankyrin Repeat	--	PF12796.6,PF13857.5,PF13637.5,PF13606.5,PF00023.29	Ankyrin repeats (3 copies)|Ankyrin repeats (many copies)|Ankyrin repeats (many copies)|Ankyrin repeat|Ankyrin repeat
ko04310	Wnt signaling pathway	XP_011424395.1	PREDICTED: serine/arginine repetitive matrix protein 1 isoform X1 [Crassostrea gigas]	--	--	crg:105326210	K19626	INVS	inversin	ko04310	Wnt signaling pathway	--	--	--	--	--	--	--	--	--	--	--
ko04310	Wnt signaling pathway	OWF47133.1	G1/S-specific cyclin-D2 [Mizuhopecten yessoensis]	P53782|CCND2_XENLA	G1/S-specific cyclin-D2 OS=Xenopus laevis OX=8355 GN=ccnd2 PE=2 SV=1	crg:105330764	K10151	CCND2	G1/S-specific cyclin-D2	ko05166|ko04630|ko05206|ko04110|ko05203|ko04115|ko04390|ko04340|ko05162|ko04068|ko04151|ko04917|ko05202|ko04510|ko04310	HTLV-I infection|Jak-STAT signaling pathway|MicroRNAs in cancer|Cell cycle|Viral carcinogenesis|p53 signaling pathway|Hippo signaling pathway|Hedgehog signaling pathway|Measles|FoxO signaling pathway|PI3K-Akt signaling pathway|Prolactin signaling pathway|Transcriptional misregulation in cancer|Focal adhesion|Wnt signaling pathway	KOG0656	G1/S-specific cyclin D	[D]	CELLULAR PROCESSES AND SIGNALING	Cell cycle control, cell division, chromosome partitioning	D	ENOG410XRKC	(DC) complex that phosphorylates and inhibits members of the retinoblastoma (RB) protein family including RB1 and regulates the cell-cycle during G(1) S transition. Phosphorylation of RB1 allows dissociation of the transcription factor E2F from the RB E2F complex and the subsequent transcription of E2F target genes which are responsible for the progression through the G(1) phase. Hypophosphorylat…	Cellular Component: nucleus (GO:0005634);|Biological Process: cell cycle (GO:0007049);|Biological Process: cell division (GO:0051301);	PF00134.22,PF02984.18	Cyclin, N-terminal domain|Cyclin, C-terminal domain
ko04310	Wnt signaling pathway	XP_021356306.1	protein Wnt-11b-2-like [Mizuhopecten yessoensis]	Q28J82|W11B2_XENTR	Protein Wnt-11b-2 OS=Xenopus tropicalis OX=8364 GN=wnt11b-2 PE=2 SV=1	crg:105322578	K01384	WNT11	wingless-type MMTV integration site family, member 11	ko04390|ko04916|ko04150|ko05205|ko05166|ko05200|ko05217|ko04310|ko04550	Hippo signaling pathway|Melanogenesis|mTOR signaling pathway|Proteoglycans in cancer|HTLV-I infection|Pathways in cancer|Basal cell carcinoma|Wnt signaling pathway|Signaling pathways regulating pluripotency of stem cells	KOG3913	Wnt family of developmental regulators	[T]	CELLULAR PROCESSES AND SIGNALING	Signal transduction mechanisms	O	ENOG410XQZ1	Ligand for members of the frizzled family of seven transmembrane receptors (By similarity)	Molecular Function: frizzled binding (GO:0005109);|Cellular Component: extracellular region (GO:0005576);|Cellular Component: extracellular space (GO:0005615);|Biological Process: gastrulation (GO:0007369);|Biological Process: Wnt signaling pathway (GO:0016055);|Biological Process: neuron differentiation (GO:0030182);|Biological Process: cell fate commitment (GO:0045165);	PF00110.18	wnt family
ko04310	Notch signaling pathway	XP_009044486.1	hypothetical protein LOTGIDRAFT_184955, partial [Lottia gigantea]	G3I6Z6|NOTC1_CRIGR	Neurogenic locus notch homolog protein 1 OS=Cricetulus griseus OX=10029 GN=NOTCH1 PE=1 SV=2	lgi:LOTGIDRAFT_184955	K02599	NOTCH	Notch 1	ko05206|ko04919|ko01522|ko04330|ko04320	MicroRNAs in cancer|Thyroid hormone signaling pathway|Endocrine resistance|Notch signaling pathway|Dorso-ventral axis formation	KOG1217	Fibrillins and related proteins containing Ca2+-binding EGF-like domains	[T]	CELLULAR PROCESSES AND SIGNALING	Signal transduction mechanisms	S	COG0666	Ankyrin Repeat	Cellular Component: Golgi membrane (GO:0000139);|Biological Process: angiogenesis (GO:0001525);|Molecular Function: calcium ion binding (GO:0005509);|Cellular Component: nucleus (GO:0005634);|Cellular Component: Golgi lumen (GO:0005796);|Cellular Component: adherens junction (GO:0005912);|Biological Process: regulation of transcription, DNA-templated (GO:0006355);|Cellular Component: integral com…	PF00008.26,PF12661.6,PF07645.14,PF00023.29,PF12796.6,PF13857.5,PF00066.16,PF13637.5,PF13606.5,PF06816.12,PF11936.7,PF07974.12	EGF-like domain|Human growth factor-like EGF|Calcium-binding EGF domain|Ankyrin repeat|Ankyrin repeats (3 copies)|Ankyrin repeats (many copies)|LNR domain|Ankyrin repeats (many copies)|Ankyrin repeat|NOTCH protein|Domain of unknown function (DUF3454)|EGF-like domain
ko04310	Notch signaling pathway	XP_021369292.1	histone acetyltransferase KAT2B-like isoform X2 [Mizuhopecten yessoensis]	Q92831|KAT2B_HUMAN	Histone acetyltransferase KAT2B OS=Homo sapiens OX=9606 GN=KAT2B PE=1 SV=3	crg:105331688	K06062	PCAF, KAT2, GCN5	histone acetyltransferase	ko05203|ko04919|ko05166|ko04330	Viral carcinogenesis|Thyroid hormone signaling pathway|HTLV-I infection|Notch signaling pathway	KOG1472	Histone acetyltransferase SAGA/ADA, catalytic subunit PCAF/GCN5 and related proteins	[BK]	INFORMATION STORAGE AND PROCESSING|INFORMATION STORAGE AND PROCESSING	Chromatin structure and dynamics |Transcription	BK	COG5076	bromodomain	Cellular Component: PCAF complex (GO:0000125);|Cellular Component: kinetochore (GO:0000776);|Molecular Function: RNA polymerase II regulatory region sequence-specific DNA binding (GO:0000977);|Molecular Function: chromatin binding (GO:0003682);|Molecular Function: transcription coregulator activity (GO:0003712);|Molecular Function: transcription coactivator activity (GO:0003713);|Molecular Functi…	PF00439.24,PF06466.10,PF00583.24,PF13673.6	Bromodomain|PCAF (P300/CBP-associated factor) N-terminal domain|Acetyltransferase (GNAT) family|Acetyltransferase (GNAT) domain
ko04310	Notch signaling pathway	XP_022330248.1	delta-like protein 1 [Crassostrea virginica]	P10041|DL_DROME	Neurogenic locus protein delta OS=Drosophila melanogaster OX=7227 GN=Dl PE=1 SV=2	lgi:LOTGIDRAFT_92097	K06051	DLL	delta	ko01522|ko04330	Endocrine resistance|Notch signaling pathway	KOG1217	Fibrillins and related proteins containing Ca2+-binding EGF-like domains	[T]	CELLULAR PROCESSES AND SIGNALING	Signal transduction mechanisms	U	ENOG410XUNS	Notch ligand involved in the mediation of Notch signaling (By similarity)	Biological Process: cell fate specification (GO:0001708);|Biological Process: establishment of planar polarity (GO:0001736);|Molecular Function: signaling receptor binding (GO:0005102);|Molecular Function: Notch binding (GO:0005112);|Molecular Function: calcium ion binding (GO:0005509);|Cellular Component: endosome (GO:0005768);|Cellular Component: plasma membrane (GO:0005886);|Cellular Component…	PF00008.26,PF12661.6,PF01414.18,PF07657.12,PF07974.12	EGF-like domain|Human growth factor-like EGF|Delta serrate ligand|N terminus of Notch ligand|EGF-like domain
ko04310	Notch signaling pathway	XP_006815798.1	PREDICTED: neurogenic locus Notch protein-like [Saccoglossus kowalevskii]	P14730|WFD18_RAT	WAP four-disulfide core domain protein 18 (Fragment) OS=Rattus norvegicus OX=10116 GN=Wfdc18 PE=2 SV=2	sko:100375670	K02599	NOTCH	Notch 1	ko05206|ko04919|ko01522|ko04330|ko04320	MicroRNAs in cancer|Thyroid hormone signaling pathway|Endocrine resistance|Notch signaling pathway|Dorso-ventral axis formation	KOG4802	Adhesion-type protein	[W]	CELLULAR PROCESSES AND SIGNALING	Extracellular structures	O	ENOG410XQNP	serine peptidase inhibitor, Kunitz type	Cellular Component: extracellular region (GO:0005576);|Molecular Function: peptidase inhibitor activity (GO:0030414);	PF00095.20	WAP-type (Whey Acidic Protein) 'four-disulfide core'
ko04310	Notch signaling pathway	XP_021351230.1	kielin/chordin-like protein [Mizuhopecten yessoensis]	P14730|WFD18_RAT	WAP four-disulfide core domain protein 18 (Fragment) OS=Rattus norvegicus OX=10116 GN=Wfdc18 PE=2 SV=2	sko:100375670	K02599	NOTCH	Notch 1	ko05206|ko04919|ko01522|ko04330|ko04320	MicroRNAs in cancer|Thyroid hormone signaling pathway|Endocrine resistance|Notch signaling pathway|Dorso-ventral axis formation	KOG4802	Adhesion-type protein	[W]	CELLULAR PROCESSES AND SIGNALING	Extracellular structures	S	ENOG41127IF	Trypsin Inhibitor like cysteine rich domain	Cellular Component: extracellular region (GO:0005576);|Molecular Function: peptidase inhibitor activity (GO:0030414);	PF00095.20,PF14625.5	WAP-type (Whey Acidic Protein) 'four-disulfide core'|Lustrin, cysteine-rich repeated domain
ko04310	Notch signaling pathway	ESO91382.1	hypothetical protein LOTGIDRAFT_74634, partial [Lottia gigantea]	Q90VV1|HES4B_XENLA	Transcription factor HES-4-B OS=Xenopus laevis OX=8355 GN=hes4-b PE=1 SV=1	lgi:LOTGIDRAFT_74634	K06054	HES1	hairy and enhancer of split 1	ko04950|ko03460|ko04330	Maturity onset diabetes of the young|Fanconi anemia pathway|Notch signaling pathway	KOG4304	Transcriptional repressors of the hairy/E(spl) family (contains HLH)	[K]	INFORMATION STORAGE AND PROCESSING	Transcription	K	ENOG4111F0X	Hairy and enhancer of split	Biological Process: negative regulation of transcription by RNA polymerase II (GO:0000122);|Biological Process: lens development in camera-type eye (GO:0002088);|Cellular Component: nucleus (GO:0005634);|Biological Process: Notch signaling pathway (GO:0007219);|Biological Process: muscle organ development (GO:0007517);|Biological Process: cell proliferation (GO:0008283);|Biological Process: neura…	PF00010.25,PF07527.12	Helix-loop-helix DNA-binding domain|Hairy Orange
ko04310	Notch signaling pathway	XP_011427370.1	PREDICTED: CREB-binding protein isoform X3 [Crassostrea gigas]	Q92793|CBP_HUMAN	CREB-binding protein OS=Homo sapiens OX=9606 GN=CREBBP PE=1 SV=3	crg:105328278	K04498	EP300, CREBBP, KAT3	E1A/CREB-binding protein	ko04066|ko04520|ko04922|ko04110|ko05203|ko05168|ko05152|ko04916|ko05016|ko05215|ko05166|ko05211|ko04310|ko04024|ko04330|ko04630|ko05206|ko04350|ko04068|ko04919|ko04720|ko05200|ko05164|ko05169|ko05161	HIF-1 signaling pathway|Adherens junction|Glucagon signaling pathway|Cell cycle|Viral carcinogenesis|Herpes simplex infection|Tuberculosis|Melanogenesis|Huntington's disease|Prostate cancer|HTLV-I infection|Renal cell carcinoma|Wnt signaling pathway|cAMP signaling pathway|Notch signaling pathway|Jak-STAT signaling pathway|MicroRNAs in cancer|TGF-beta signaling pathway|FoxO signaling pathway|Thyro…	KOG1778	CREB binding protein/P300 and related TAZ Zn-finger proteins	[K]	INFORMATION STORAGE AND PROCESSING	Transcription	BK	COG5076	bromodomain	--	PF08214.10,PF02172.15,PF02135.15,PF06001.12,PF00439.24,PF09030.9,PF00569.16	Histone acetylation protein|KIX domain|TAZ zinc finger|Domain of Unknown Function (DUF902)|Bromodomain|Creb binding|Zinc finger, ZZ type
ko04310	Notch signaling pathway	XP_020893530.1	uncharacterized protein LOC110232652 isoform X2 [Exaiptasia pallida]	--	--	sko:100375670	K02599	NOTCH	Notch 1	ko05206|ko04919|ko01522|ko04330|ko04320	MicroRNAs in cancer|Thyroid hormone signaling pathway|Endocrine resistance|Notch signaling pathway|Dorso-ventral axis formation	--	--	--	--	--	--	--	--	--	--	--
ko04310	Notch signaling pathway	OWF48702.1	E3 ubiquitin-protein ligase DTX4 [Mizuhopecten yessoensis]	Q6PDK8|DTX4_MOUSE	E3 ubiquitin-protein ligase DTX4 OS=Mus musculus OX=10090 GN=Dtx4 PE=1 SV=2	crg:105325723	K06058	DTX	deltex	ko04330	Notch signaling pathway	--	--	--	--	--	O	ENOG4111EY2	Deltex homolog	Cellular Component: cytoplasm (GO:0005737);|Biological Process: Notch signaling pathway (GO:0007219);|Molecular Function: zinc ion binding (GO:0008270);|Biological Process: protein ubiquitination (GO:0016567);|Molecular Function: transferase activity (GO:0016740);	PF02825.19	WWE domain
ko04310	Notch signaling pathway	XP_022287019.1	E3 ubiquitin-protein ligase DTX3L-like [Crassostrea virginica]	Q3UIR3|DTX3L_MOUSE	E3 ubiquitin-protein ligase DTX3L OS=Mus musculus OX=10090 GN=Dtx3l PE=1 SV=1	crg:105333976	K06058	DTX	deltex	ko04330	Notch signaling pathway	--	--	--	--	--	O	ENOG4111QEI	deltex 3-like (Drosophila)	Biological Process: positive regulation of defense response to virus by host (GO:0002230);|Molecular Function: ubiquitin-protein transferase activity (GO:0004842);|Molecular Function: enzyme inhibitor activity (GO:0004857);|Cellular Component: nucleus (GO:0005634);|Cellular Component: nucleoplasm (GO:0005654);|Cellular Component: cytoplasm (GO:0005737);|Cellular Component: lysosome (GO:0005764);|…	PF13923.5,PF00097.24,PF13639.5,PF13920.5,PF13445.5	Zinc finger, C3HC4 type (RING finger)|Zinc finger, C3HC4 type (RING finger)|Ring finger domain|Zinc finger, C3HC4 type (RING finger)|RING-type zinc-finger
ko04310	Notch signaling pathway	XP_021376167.1	protein crumbs homolog 1-like [Mizuhopecten yessoensis]	--	--	tsp:Tsp_07869	K06051	DLL	delta	ko01522|ko04330	Endocrine resistance|Notch signaling pathway	--	--	--	--	--	--	--	--	--	PF00008.26,PF12661.6,PF07645.14,PF07974.12,PF12947.6	EGF-like domain|Human growth factor-like EGF|Calcium-binding EGF domain|EGF-like domain|EGF domain
ko04310	Notch signaling pathway	XP_014772051.1	PREDICTED: cadherin EGF LAG seven-pass G-type receptor 1-like [Octopus bimaculoides]	Q80TS3|AGRL3_MOUSE	Adhesion G protein-coupled receptor L3 OS=Mus musculus OX=10090 GN=Adgrl3 PE=1 SV=3	obi:106870463	K02599	NOTCH	Notch 1	ko05206|ko04919|ko01522|ko04330|ko04320	MicroRNAs in cancer|Thyroid hormone signaling pathway|Endocrine resistance|Notch signaling pathway|Dorso-ventral axis formation	KOG4193	G protein-coupled receptors	[T]	CELLULAR PROCESSES AND SIGNALING	Signal transduction mechanisms	S	ENOG410XSD2	G- protein-coupled receptor	Biological Process: neuron migration (GO:0001764);|Molecular Function: G protein-coupled receptor activity (GO:0004930);|Molecular Function: calcium ion binding (GO:0005509);|Cellular Component: intracellular (GO:0005622);|Cellular Component: integral component of plasma membrane (GO:0005887);|Cellular Component: cell-cell junction (GO:0005911);|Biological Process: cell surface receptor signaling…	PF00002.23,PF01825.20,PF00008.26,PF00431.19	7 transmembrane receptor (Secretin family)|GPCR proteolysis site, GPS, motif|EGF-like domain|CUB domain
ko04310	Notch signaling pathway	KOF85290.1	hypothetical protein OCBIM_22020573mg [Octopus bimaculoides]	Q99715|COCA1_HUMAN	Collagen alpha-1(XII) chain OS=Homo sapiens OX=9606 GN=COL12A1 PE=1 SV=2	obi:106872296	K02599	NOTCH	Notch 1	ko05206|ko04919|ko01522|ko04330|ko04320	MicroRNAs in cancer|Thyroid hormone signaling pathway|Endocrine resistance|Notch signaling pathway|Dorso-ventral axis formation	KOG3544	Collagens (type IV and type XIII), and related proteins	[W]	CELLULAR PROCESSES AND SIGNALING	Extracellular structures	S	ENOG410XTFX	von Willebrand factor A domain containing 2	Biological Process: skeletal system development (GO:0001501);|Biological Process: growth plate cartilage chondrocyte morphogenesis (GO:0003429);|Cellular Component: extracellular region (GO:0005576);|Cellular Component: collagen type XII trimer (GO:0005595);|Cellular Component: extracellular space (GO:0005615);|Cellular Component: endoplasmic reticulum lumen (GO:0005788);|Biological Process: cell…	PF00008.26,PF12661.6,PF00092.27,PF07645.14,PF13519.5,PF05762.13,PF12947.6	EGF-like domain|Human growth factor-like EGF|von Willebrand factor type A domain|Calcium-binding EGF domain|von Willebrand factor type A domain|VWA domain containing CoxE-like protein|EGF domain
ko04310	Notch signaling pathway	XP_021369292.1	histone acetyltransferase KAT2B-like isoform X2 [Mizuhopecten yessoensis]	Q92831|KAT2B_HUMAN	Histone acetyltransferase KAT2B OS=Homo sapiens OX=9606 GN=KAT2B PE=1 SV=3	crg:105331688	K06062	PCAF, KAT2, GCN5	histone acetyltransferase	ko05203|ko04919|ko05166|ko04330	Viral carcinogenesis|Thyroid hormone signaling pathway|HTLV-I infection|Notch signaling pathway	KOG1472	Histone acetyltransferase SAGA/ADA, catalytic subunit PCAF/GCN5 and related proteins	[BK]	INFORMATION STORAGE AND PROCESSING|INFORMATION STORAGE AND PROCESSING	Chromatin structure and dynamics |Transcription	BK	COG5076	bromodomain	Cellular Component: PCAF complex (GO:0000125);|Cellular Component: kinetochore (GO:0000776);|Molecular Function: RNA polymerase II regulatory region sequence-specific DNA binding (GO:0000977);|Molecular Function: chromatin binding (GO:0003682);|Molecular Function: transcription coregulator activity (GO:0003712);|Molecular Function: transcription coactivator activity (GO:0003713);|Molecular Functi…	PF06466.10,PF00439.24,PF00583.24,PF13673.6	PCAF (P300/CBP-associated factor) N-terminal domain|Bromodomain|Acetyltransferase (GNAT) family|Acetyltransferase (GNAT) domain
ko04310	Notch signaling pathway	OWF51762.1	WAP four-disulfide core domain protein 18 [Mizuhopecten yessoensis]	P14730|WFD18_RAT	WAP four-disulfide core domain protein 18 (Fragment) OS=Rattus norvegicus OX=10116 GN=Wfdc18 PE=2 SV=2	sko:100375670	K02599	NOTCH	Notch 1	ko05206|ko04919|ko01522|ko04330|ko04320	MicroRNAs in cancer|Thyroid hormone signaling pathway|Endocrine resistance|Notch signaling pathway|Dorso-ventral axis formation	--	--	--	--	--	--	--	--	Cellular Component: extracellular region (GO:0005576);|Molecular Function: peptidase inhibitor activity (GO:0030414);	PF00095.20,PF01390.19	WAP-type (Whey Acidic Protein) 'four-disulfide core'|SEA domain
ko04310	Notch signaling pathway	OWF54606.1	Neurogenic locus Notch protein [Mizuhopecten yessoensis]	--	--	crg:105340797	K02599	NOTCH	Notch 1	ko05206|ko04919|ko01522|ko04330|ko04320	MicroRNAs in cancer|Thyroid hormone signaling pathway|Endocrine resistance|Notch signaling pathway|Dorso-ventral axis formation	--	--	--	--	--	--	--	--	--	PF01607.23	Chitin binding Peritrophin-A domain
ko04310	Notch signaling pathway	XP_005106845.2	PREDICTED: uncharacterized protein LOC101847898 [Aplysia californica]	O75095|MEGF6_HUMAN	Multiple epidermal growth factor-like domains protein 6 OS=Homo sapiens OX=9606 GN=MEGF6 PE=1 SV=4	crg:105343914	K02599	NOTCH	Notch 1	ko05206|ko04919|ko01522|ko04330|ko04320	MicroRNAs in cancer|Thyroid hormone signaling pathway|Endocrine resistance|Notch signaling pathway|Dorso-ventral axis formation	KOG1217	Fibrillins and related proteins containing Ca2+-binding EGF-like domains	[T]	CELLULAR PROCESSES AND SIGNALING	Signal transduction mechanisms	S	ENOG410XSTY	Latent transforming growth factor beta binding protein 2	Molecular Function: calcium ion binding (GO:0005509);|Cellular Component: extracellular region (GO:0005576);	PF14670.5,PF07645.14,PF00008.26,PF12662.6,PF12661.6	Coagulation Factor Xa inhibitory site|Calcium-binding EGF domain|EGF-like domain|Complement Clr-like EGF-like|Human growth factor-like EGF
ko04350	TGF-beta signaling pathway	CDW81057.1	protein kinase domain containing protein [Stylonychia lemnae]	Q54PK9|PDPKB_DICDI	3-phosphoinositide-dependent protein kinase B OS=Dictyostelium discoideum OX=44689 GN=pdkB PE=3 SV=1	cel:CELE_R04A9.7	K04688	RPS6KB	ribosomal protein S6 kinase beta	ko04066|ko04152|ko05231|ko05205|ko04212|ko04350|ko04931|ko04910|ko04211|ko05221|ko01521|ko04012|ko04666|ko04151|ko01522|ko04213|ko04150	HIF-1 signaling pathway|AMPK signaling pathway|Choline metabolism in cancer|Proteoglycans in cancer|Longevity regulating pathway - worm|TGF-beta signaling pathway|Insulin resistance|Insulin signaling pathway|Longevity regulating pathway|Acute myeloid leukemia|EGFR tyrosine kinase inhibitor resistance|ErbB signaling pathway|Fc gamma R-mediated phagocytosis|PI3K-Akt signaling pathway|Endocrine resi…	KOG0598	Ribosomal protein S6 kinase and related proteins	[RT]	POORLY CHARACTERIZED|CELLULAR PROCESSES AND SIGNALING	General function prediction only |Signal transduction mechanisms	T	ENOG410XNPH	protein serine/threonine kinase activity	Molecular Function: protein kinase activity (GO:0004672);|Molecular Function: protein serine/threonine kinase activity (GO:0004674);|Molecular Function: 3-phosphoinositide-dependent protein kinase activity (GO:0004676);|Molecular Function: ATP binding (GO:0005524);|Cellular Component: cytosol (GO:0005829);|Biological Process: peptidyl-serine phosphorylation (GO:0018105);|Biological Process: soroc…	PF00069.24,PF07714.16	Protein kinase domain|Protein tyrosine kinase
ko04350	TGF-beta signaling pathway	XP_021370755.1	homeobox protein AKR-like [Mizuhopecten yessoensis]	Q9GZN2|TGIF2_HUMAN	Homeobox protein TGIF2 OS=Homo sapiens OX=9606 GN=TGIF2 PE=1 SV=1	crg:105320634	K19553	TGIF2	homeobox protein TGIF2	ko04350	TGF-beta signaling pathway	KOG0773	Transcription factor MEIS1 and related HOX domain proteins	[K]	INFORMATION STORAGE AND PROCESSING	Transcription	K	ENOG410XPMQ	homeobox	Biological Process: negative regulation of transcription by RNA polymerase II (GO:0000122);|Molecular Function: DNA-binding transcription factor activity, RNA polymerase II-specific (GO:0000981);|Molecular Function: DNA binding (GO:0003677);|Molecular Function: DNA-binding transcription factor activity (GO:0003700);|Cellular Component: nucleus (GO:0005634);|Cellular Component: nucleoplasm (GO:000…	PF05920.10,PF00046.28	Homeobox KN domain|Homeobox domain
ko04350	TGF-beta signaling pathway	PVD33221.1	hypothetical protein C0Q70_04472 [Pomacea canaliculata]	Q9WTX5|SKP1_MOUSE	S-phase kinase-associated protein 1 OS=Mus musculus OX=10090 GN=Skp1 PE=1 SV=3	lgi:LOTGIDRAFT_187854	K03094	SKP1, CBF3D	S-phase kinase-associated protein 1	ko05168|ko04114|ko04141|ko04110|ko04341|ko04350|ko04120|ko04710|ko04310	Herpes simplex infection|Oocyte meiosis|Protein processing in endoplasmic reticulum|Cell cycle|Hedgehog signaling pathway - fly|TGF-beta signaling pathway|Ubiquitin mediated proteolysis|Circadian rhythm|Wnt signaling pathway	KOG1724	SCF ubiquitin ligase, Skp1 component	[O]	CELLULAR PROCESSES AND SIGNALING	Posttranslational modification, protein turnover, chaperones	O	COG5201	ubiquitin-dependent protein catabolic process	Molecular Function: ubiquitin-protein transferase activity (GO:0004842);|Cellular Component: nucleus (GO:0005634);|Cellular Component: nucleoplasm (GO:0005654);|Cellular Component: cytoplasm (GO:0005737);|Cellular Component: centrosome (GO:0005813);|Cellular Component: cytosol (GO:0005829);|Biological Process: ubiquitin-dependent protein catabolic process (GO:0006511);|Molecular Function: beta-ca…	PF01466.18,PF03931.14	Skp1 family, dimerisation domain|Skp1 family, tetramerisation domain
ko04350	TGF-beta signaling pathway	OWF56541.1	Inhibin beta chain [Mizuhopecten yessoensis]	O61643|INHB_DROME	Inhibin beta chain OS=Drosophila melanogaster OX=7227 GN=Actbeta PE=2 SV=2	crg:105346237	K04667	INHB	inhibin, beta	ko04060|ko04550|ko04350	Cytokine-cytokine receptor interaction|Signaling pathways regulating pluripotency of stem cells|TGF-beta signaling pathway	KOG3900	Transforming growth factor beta, bone morphogenetic protein and related proteins	[T]	CELLULAR PROCESSES AND SIGNALING	Signal transduction mechanisms	O	ENOG410XT8Z	bone morphogenetic protein	Molecular Function: cytokine activity (GO:0005125);|Molecular Function: transforming growth factor beta receptor binding (GO:0005160);|Cellular Component: extracellular space (GO:0005615);|Molecular Function: growth factor activity (GO:0008083);|Biological Process: positive regulation of pathway-restricted SMAD protein phosphorylation (GO:0010862);|Biological Process: regulation of apoptotic proc…	PF00019.19	Transforming growth factor beta like domain
ko04350	TGF-beta signaling pathway	AKO73688.1	ID [Meretrix meretrix]	Q2VIU1|ID2_PIG	DNA-binding protein inhibitor ID-2 OS=Sus scrofa OX=9823 GN=ID2 PE=2 SV=1	crg:105344816	K17693	ID2	DNA-binding protein inhibitor ID2	ko04550|ko05202|ko04390|ko04350	Signaling pathways regulating pluripotency of stem cells|Transcriptional misregulation in cancer|Hippo signaling pathway|TGF-beta signaling pathway	--	--	--	--	--	K	ENOG4111PGK	inhibitor of DNA binding 2, dominant negative helix-loop-helix protein	Biological Process: negative regulation of transcription by RNA polymerase II (GO:0000122);|Molecular Function: RNA polymerase II transcription factor binding (GO:0001085);|Biological Process: metanephros development (GO:0001656);|Biological Process: natural killer cell differentiation (GO:0001779);|Biological Process: thigmotaxis (GO:0001966);|Biological Process: membranous septum morphogenesis …	PF00010.25	Helix-loop-helix DNA-binding domain
ko04350	TGF-beta signaling pathway	AJI77173.1	bone morphogenic protein 7 [Hyriopsis cumingii]	P49003|BMP5_MOUSE	Bone morphogenetic protein 5 OS=Mus musculus OX=10090 GN=Bmp5 PE=2 SV=1	lgi:LOTGIDRAFT_195882	K16621	BMP7	bone morphogenetic protein 7	ko04060|ko04360|ko04390|ko04350	Cytokine-cytokine receptor interaction|Axon guidance|Hippo signaling pathway|TGF-beta signaling pathway	KOG3900	Transforming growth factor beta, bone morphogenetic protein and related proteins	[T]	CELLULAR PROCESSES AND SIGNALING	Signal transduction mechanisms	O	ENOG410XT8Z	bone morphogenetic protein	Biological Process: skeletal system development (GO:0001501);|Biological Process: ossification (GO:0001503);|Biological Process: endocardial cushion formation (GO:0003272);|Biological Process: type B pancreatic cell development (GO:0003323);|Biological Process: pericardium morphogenesis (GO:0003344);|Molecular Function: cytokine activity (GO:0005125);|Molecular Function: transforming growth facto…	PF00688.17,PF00019.19	TGF-beta propeptide|Transforming growth factor beta like domain
ko04350	TGF-beta signaling pathway	XP_021354268.1	transcription factor E2F5-like isoform X3 [Mizuhopecten yessoensis]	Q8R0K9|E2F4_MOUSE	Transcription factor E2F4 OS=Mus musculus OX=10090 GN=E2f4 PE=1 SV=1	crg:105343583	K04682	E2F4_5	transcription factor E2F4/5	ko04350|ko04110	TGF-beta signaling pathway|Cell cycle	KOG2577	Transcription factor E2F/dimerization partner (TDP)	[K]	INFORMATION STORAGE AND PROCESSING	Transcription	K	ENOG410XNYI	E2F transcription factor	Biological Process: regulation of transcription involved in G1/S transition of mitotic cell cycle (GO:0000083);|Biological Process: negative regulation of transcription by RNA polymerase II (GO:0000122);|Cellular Component: nuclear chromatin (GO:0000790);|Molecular Function: RNA polymerase II proximal promoter sequence-specific DNA binding (GO:0000978);|Molecular Function: DNA-binding transcripti…	PF16421.4,PF02319.19	E2F transcription factor CC-MB domain|E2F/DP family winged-helix DNA-binding domain
ko04350	TGF-beta signaling pathway	XP_011427370.1	PREDICTED: CREB-binding protein isoform X3 [Crassostrea gigas]	Q92793|CBP_HUMAN	CREB-binding protein OS=Homo sapiens OX=9606 GN=CREBBP PE=1 SV=3	crg:105328278	K04498	EP300, CREBBP, KAT3	E1A/CREB-binding protein	ko04066|ko04520|ko04922|ko04110|ko05203|ko05168|ko05152|ko04916|ko05016|ko05215|ko05166|ko05211|ko04310|ko04024|ko04330|ko04630|ko05206|ko04350|ko04068|ko04919|ko04720|ko05200|ko05164|ko05169|ko05161	HIF-1 signaling pathway|Adherens junction|Glucagon signaling pathway|Cell cycle|Viral carcinogenesis|Herpes simplex infection|Tuberculosis|Melanogenesis|Huntington's disease|Prostate cancer|HTLV-I infection|Renal cell carcinoma|Wnt signaling pathway|cAMP signaling pathway|Notch signaling pathway|Jak-STAT signaling pathway|MicroRNAs in cancer|TGF-beta signaling pathway|FoxO signaling pathway|Thyro…	KOG1778	CREB binding protein/P300 and related TAZ Zn-finger proteins	[K]	INFORMATION STORAGE AND PROCESSING	Transcription	BK	COG5076	bromodomain	--	PF08214.10,PF02172.15,PF02135.15,PF06001.12,PF00439.24,PF09030.9,PF00569.16	Histone acetylation protein|KIX domain|TAZ zinc finger|Domain of Unknown Function (DUF902)|Bromodomain|Creb binding|Zinc finger, ZZ type
ko04350	TGF-beta signaling pathway	XP_021341676.1	uncharacterized protein LOC110442406 isoform X2 [Mizuhopecten yessoensis]	Q13873|BMPR2_HUMAN	Bone morphogenetic protein receptor type-2 OS=Homo sapiens OX=9606 GN=BMPR2 PE=1 SV=2	crg:105325949	K04671	BMPR2	bone morphogenetic protein receptor type-2	ko04060|ko04360|ko05206|ko04390|ko04350|ko04550	Cytokine-cytokine receptor interaction|Axon guidance|MicroRNAs in cancer|Hippo signaling pathway|TGF-beta signaling pathway|Signaling pathways regulating pluripotency of stem cells	KOG3653	Transforming growth factor beta/activin receptor subfamily of serine/threonine kinases	[T]	CELLULAR PROCESSES AND SIGNALING	Signal transduction mechanisms	T	ENOG410XS2Z	transmembrane receptor protein serine/threonine kinase activity	Biological Process: mesoderm formation (GO:0001707);|Biological Process: maternal placenta development (GO:0001893);|Biological Process: endothelial cell proliferation (GO:0001935);|Biological Process: positive regulation of endothelial cell proliferation (GO:0001938);|Biological Process: lymphangiogenesis (GO:0001946);|Biological Process: blood vessel remodeling (GO:0001974);|Biological Process:…	PF07714.16,PF00069.24,PF01064.22	Protein tyrosine kinase|Protein kinase domain|Activin types I and II receptor domain
ko04350	TGF-beta signaling pathway	XP_021355831.1	cullin-1-like [Mizuhopecten yessoensis]	Q9WTX6|CUL1_MOUSE	Cullin-1 OS=Mus musculus OX=10090 GN=Cul1 PE=1 SV=1	crg:105325130	K03347	CUL1, CDC53	cullin 1	ko05168|ko04114|ko04141|ko04110|ko04341|ko04340|ko04120|ko04350|ko04710|ko04310	Herpes simplex infection|Oocyte meiosis|Protein processing in endoplasmic reticulum|Cell cycle|Hedgehog signaling pathway - fly|Hedgehog signaling pathway|Ubiquitin mediated proteolysis|TGF-beta signaling pathway|Circadian rhythm|Wnt signaling pathway	KOG2166	Cullins	[D]	CELLULAR PROCESSES AND SIGNALING	Cell cycle control, cell division, chromosome partitioning	O	COG5647	cullin 1	Molecular Function: ubiquitin-protein transferase activity (GO:0004842);|Cellular Component: nucleoplasm (GO:0005654);|Biological Process: ubiquitin-dependent protein catabolic process (GO:0006511);|Biological Process: protein monoubiquitination (GO:0006513);|Biological Process: apoptotic process (GO:0006915);|Biological Process: cell proliferation (GO:0008283);|Biological Process: animal organ m…	PF00888.21,PF10557.8	Cullin family|Cullin protein neddylation domain
ko04350	TGF-beta signaling pathway	XP_011451305.1	PREDICTED: activin receptor type-1 isoform X2 [Crassostrea gigas]	Q61288|ACVL1_MOUSE	Serine/threonine-protein kinase receptor R3 OS=Mus musculus OX=10090 GN=Acvrl1 PE=1 SV=2	crg:105345020	K04675	ACVR1, ALK2	activin receptor type-1	ko04060|ko04550|ko04350	Cytokine-cytokine receptor interaction|Signaling pathways regulating pluripotency of stem cells|TGF-beta signaling pathway	KOG2052	Activin A type IB receptor, serine/threonine protein kinase	[T]	CELLULAR PROCESSES AND SIGNALING	Signal transduction mechanisms	T	ENOG410XQT0	receptor, type	Biological Process: angiogenesis (GO:0001525);|Biological Process: response to hypoxia (GO:0001666);|Biological Process: in utero embryonic development (GO:0001701);|Biological Process: negative regulation of endothelial cell proliferation (GO:0001937);|Biological Process: positive regulation of endothelial cell proliferation (GO:0001938);|Biological Process: lymphangiogenesis (GO:0001946);|Biolo…	PF00069.24,PF07714.16,PF08515.11	Protein kinase domain|Protein tyrosine kinase|Transforming growth factor beta type I GS-motif
ko04350	TGF-beta signaling pathway	OWF43831.1	Bone morphogenetic protein 2 [Mizuhopecten yessoensis]	P21274|BMP2_MOUSE	Bone morphogenetic protein 2 OS=Mus musculus OX=10090 GN=Bmp2 PE=1 SV=3	crg:105333366	K04662	BMP2_4	bone morphogenetic protein 4	ko04060|ko05217|ko04341|ko04390|ko04350|ko05200|ko04013|ko04550	Cytokine-cytokine receptor interaction|Basal cell carcinoma|Hedgehog signaling pathway - fly|Hippo signaling pathway|TGF-beta signaling pathway|Pathways in cancer|MAPK signaling pathway - fly|Signaling pathways regulating pluripotency of stem cells	KOG3900	Transforming growth factor beta, bone morphogenetic protein and related proteins	[T]	CELLULAR PROCESSES AND SIGNALING	Signal transduction mechanisms	O	ENOG410XT8Z	bone morphogenetic protein	Biological Process: negative regulation of transcription by RNA polymerase II (GO:0000122);|Biological Process: activation of MAPK activity (GO:0000187);|Biological Process: osteoblast differentiation (GO:0001649);|Biological Process: branching involved in ureteric bud morphogenesis (GO:0001658);|Biological Process: response to hypoxia (GO:0001666);|Biological Process: in utero embryonic developm…	PF00688.17,PF00019.19	TGF-beta propeptide|Transforming growth factor beta like domain
