# Supplementary material for: Integrated mRNA and miRNA expression profile analysis of female and male gonads in Hyriopsis cumingii
Source: Sci Rep. 2021 Jan 12;11:665. doi: 10.1038/s41598-020-80264-7 (PMC7804246; doi:10.1038/s41598-020-80264-7)
Supplement: Supplementary file 3 — Supplementary Table 2. [file 41598_2020_80264_MOESM3_ESM.xlsx]

## Sheet: Supplementary table 2
Integrated mRNA and miRNA expression profile analysis of female and male gonads in Hyriopsis cumingii
Ya-Yu Wang , Sheng-Hua Duan, Gui-Ling Wang , Jia-Le Li
Supplementary table 2 Differentially expressed miRNAs between Group_F and Group_M in Hyriopsis cumingii
miRNA_id	BaseMean	BaseMean_control_Group_M	BaseMean_case_Group_F	FoldChange	log2FoldChange	pValue	qValue	Regulation	Expression_M1	Expression_M2	Expression_M3	Expression_F1	Expression_F2	Expression_F3	Sequence	Length
miR-153	214.919	355.957	73.8812	0.207556	-2.26842	0.0268187	0.181474	Down	15.2804	13.1279	26.7241	3.71205	1.30046	2.32509	TTGCATAGTCACAAAAGTGATC	22
miR-184	99951.6	47952.2	151951	3.1688	1.66394	5.05e-07	1.49e-05	Up	1457.28	2077.02	4062.4	5044.51	3684.04	5894.86	TGGACGGAGAACTGATAAGGGC	22
miR-281-3p	7539.32	4246.4	10832.2	2.55092	1.35102	0.0452218	0.286876	Up	226.054	109.289	331.319	408.244	205.106	451.169	TGTCATGGAGTTGCTCTCTTTA	22
miR-29	1266.69	2096.19	437.178	0.208558	-2.26148	0.0102001	0.0971287	Down	109.308	63.8587	149.078	13.3553	16.4058	10.2607	TAGCACCATTTGAAATCAGTTT	22
miR-2d	2596.09	4451.09	741.092	0.166497	-2.58643	0.0237565	0.178614	Down	32.9792	248.643	449.519	28.5666	13.0046	31.6414	TATCACAGCCTGCTTGGATCAGT	23
miR-315	17311.5	6692.44	27930.6	4.17347	2.06125	0.000297995	0.00432093	Up	237.011	207.023	662.937	968.521	823.693	847.293	TTTTGATTGTTGCTCAGAAAGCC	23
miR-7	85286	161868	8703.89	0.0537715	-4.21702	4.06e-29	8.25e-27	Down	8324.36	5200.96	11211.2	274.974	258.492	287.199	TGGAAGACTAGTGATTTTGTTGTT	24
miR-8	5007.01	8146.04	1867.98	0.229311	-2.12462	0.00313752	0.0335219	Down	419.056	287.902	515.393	81.4229	42.4151	57.824	TAATACTGTCAGGTAAAGATGTC	23
miR-9-5p	616.581	1120.37	112.791	0.100673	-3.31225	0.000745041	0.0100829	Down	27.1529	58.9305	87.4709	4.7611	1.73395	4.75127	TCTTTGGTTATCTAGCTGTATGA	23
miR-92	28451.6	44266.6	12636.6	0.285466	-1.80861	9.24e-05	0.00144329	Down	2170.91	1607.48	2903.9	379.436	388.205	418.466	AATTGCACTTGTCCCGGCCTGC	22
miR-1984-5p	2.72774	5.45547	0	0	#NAME?	0.0264791	0.181474	Down	0.0732871	0.248477	0.598859	0	0	0	TGCCCTATCCGTCAGGAACTGT	22
miR-71-5p	67786.2	99940.8	35631.7	0.356528	-1.48791	2.76e-05	0.000509542	Down	4819.88	2992.45	7878.89	1518.87	819.724	1121.35	TGAAAGACATGGGTAGTGAGATG	23
miR-750-3p	713.066	1181.67	244.463	0.206879	-2.27314	0.0151506	0.123023	Down	68.5968	31.3081	80.7337	9.32047	5.73537	8.59273	CCAGATCTAACTCTTCCAGCTCA	23
novel12_mature	31.1823	52.2293	10.1352	0.194052	-2.36548	0.0222155	0.173451	Down	3.1147	1.65652	2.91944	0.24209	0.266761	0.454909	TCAGCAGCTGAACAAGATACTTC	23
novel13_star	12.4302	0.290132	24.5704	84.6868	6.40406	7.96e-05	0.00134651	Up	0.0366436	0	0	0.443832	0.96701	0.808727	CATGGTACATTCTGATGCTATT	22
novel17_star	2.60083	0	5.20165	Inf	Inf	0.0148646	0.123023	Up	0	0	0	0.121045	0.200071	0.151636	TGAGACTGTAAAGATAATTTGT	22
novel20_mature	10.1536	1.74079	18.5663	10.6654	3.41487	0.00861832	0.0874759	Up	0.219861	0	0	0.24209	0.800284	0.606545	TAAATTGTAAGCAAAGATACGA	22
novel20_star	338.624	1.90246	675.346	354.986	8.47162	1.57e-09	7.98e-08	Up	0	0.0414129	0.336858	14.2026	22.1412	26.2836	TATCATTGCTCACAATTTAAT	21
novel31_mature	19.9743	7.5152	32.4334	4.31571	2.1096	0.0451698	0.286876	Up	0.439723	0.331303	0.262001	0.96836	0.633558	1.56691	AACAACATAGACACTGATCTGC	22
novel32_mature	670.844	4.68475	1337	285.395	8.15682	5.12e-07	1.49e-05	Up	0.109931	0.124239	0.598859	24.4511	58.7875	35.4324	ATCTTTGCTTACAATTTAACTGT	23
novel32_star	19989.4	127.707	39851.1	312.05	8.28563	6.19e-23	6.28e-21	Up	0.439723	5.17661	17.4043	977.721	1379.26	1320.04	TAAATTGTGAGCAATGATACGA	22
novel35_mature	2.78752	0	5.57503	Inf	Inf	0.0117552	0.103753	Up	0	0	0	0.161393	0.200071	0.151636	GTGGATGTCTTATTTTGTAGG	21
novel49_mature	39.321	1.68624	76.9558	45.6375	5.51215	5.14e-06	0.000116038	Up	0.146574	0.0414129	0.0374287	2.82438	2.76765	1.51636	TAGCACAAGTCTGTACTGTGAG	22
novel50_mature	13.1445	24.9901	1.29892	0.0519775	-4.26597	0.00187971	0.0224459	Down	1.28252	0.911083	1.53458	0.0403483	0.0333452	0.0505454	TTCACTGTGTGTTACTTTCGTAC	23
novel6_mature	241.086	0.516279	481.656	932.937	9.86564	2.59e-10	1.76e-08	Up	0	0	0.112286	16.4218	10.8705	19.3589	TGCATATGGCGTGTCTAACCTAA	23
novel6_star	63.7216	0.35362	127.09	359.396	8.48943	1.14e-08	4.63e-07	Up	0	0.0414129	0	4.7611	2.86769	4.70073	AGGCGGACACGTCGTATGCATT	22
novel71_mature	21.4808	0.172093	42.7896	248.642	7.95793	0.0105263	0.0971287	Up	0	0	0.0374287	0.121045	0.90032	3.08327	TTTCTGACCAGACTTGTC	18
novel85_mature	254.726	56.698	452.755	7.98538	2.99736	0.00282118	0.0318166	Up	4.43387	1.86358	1.23515	14.2833	16.039	11.4738	ACTGGAGGTCGTGGGTTCG	19
novel86_mature	20.4692	5.95488	34.9835	5.87477	2.55453	0.0250675	0.181474	Up	0.51301	0	0.411716	0.928012	1.23377	1.06145	TATCTCTAGAGTTGTTCTTCTGACT	25
novel8_mature	53.0439	1.62226	104.465	64.3952	6.00888	4.87e-06	0.000116038	Up	0.0732871	0.0414129	0.149715	3.46996	4.26818	1.71855	TAGCACTAGTCTGTACTGTGAG	22
novel8_star	7.158	0.290132	14.0259	48.343	5.59524	0.00108176	0.0137249	Up	0.0366436	0	0	0.645573	0.466832	0.202182	ACATGGTACATTCTGCTGCTGA	22
novel9_mature	40.1664	0.860465	79.4722	92.3596	6.52919	6.32e-06	0.000128277	Up	0	0	0.187143	2.70334	3.23448	1.26364	TAGCACAAGTCTGTACCGTGAG	22
