# Supplementary material for: Integrated mRNA and miRNA expression profile analysis of female and male gonads in Hyriopsis cumingii
Source: Sci Rep. 2021 Jan 12;11:665. doi: 10.1038/s41598-020-80264-7 (PMC7804246; doi:10.1038/s41598-020-80264-7)
Supplement: Supplementary file 4 — Supplementary Table 3. [file 41598_2020_80264_MOESM4_ESM.xlsx]

## Sheet: Sheet1
Integrated mRNA and miRNA expression profile analysis of female and male gonads in Hyriopsis cumingii
Ya-Yu Wang , Sheng-Hua Duan, Gui-Ling Wang , Jia-Le Li
Supplementary table 3 The primers used for qRT-PCR of differentially expressed genes
mRNAs	Primer	Sequence
FOXL2	Forward	GACCCAGGTCATTGCTCAAC
	Reverse	AAGATCCGGATGGAGGTACG
TDRD1	Forward	ACCCTGATGTGTTCCAGGAG
	Reverse	GCCGTGGTGATCTTCTTGAC
TRA2	Forward	GGCTAAAGACAGGTGTAATGGT
	Reverse	CCAGTAGGTTTGCCCAGATA
SYNE1	Forward	CCGCTATGGACAGGGGAC
	Reverse	CCCCGCTTTGCTTGAGATA
SRD5A1	Forward	GGTGTTCCTGTGTGCCATTT
	Reverse	GTCTCCCCTGTTTTTCTTAGTG
FERMT2	Forward	TCAAAGGGGAAGACTATGGC
	Reverse	CACTTGGCGTTATGACAGGT
LRP2	Forward	CGGAAGAGTGGATTGCGA
	Reverse	TGATACTGCTCTTTGGGGC
DMRT1	Forward	ACAAGCGATTCTGCCCGT
	Reverse	GCCGCAATGCTATCTGTTCT
PPP1C	Forward	ACATTCCACATTCTGCCACC
	Reverse	TTCTTGTCCTTGCCATCCT
LRGUK	Forward	TCACACCTCCCAAGAACCTC
	Reverse	TGAGGCGTTGGCAATTATGG
SOX9	Forward	AGCAGTGATTACGGCAGCA
	Reverse	GAGGGAGTTTGAAAAGCGAG
PKMYT1	Forward	AGAGTCAGACAGGAAGCGGA
	Reverse	GCTCTGTAAAGCCTCACGC
SF1	Forward	CGACTGAGAACTGGTGACCT
	Reverse	CTTCCTGGACCAGATGGTGT
IFT81	Forward	GCACGAGGTGGAAGAGAAAC
	Reverse	TGTCCGACTTAGCACACCAT
EF1α	Forward	GGAACTTCCCAGGCAGACTGTGC
	Reverse	TCAAAACGGGCCGCAGAGAAT
