# Supplementary material for: Integrated mRNA and miRNA expression profile analysis of female and male gonads in Hyriopsis cumingii
Source: Sci Rep. 2021 Jan 12;11:665. doi: 10.1038/s41598-020-80264-7 (PMC7804246; doi:10.1038/s41598-020-80264-7)
Supplement: Supplementary file 5 — Supplementary Table 4. [file 41598_2020_80264_MOESM5_ESM.xlsx]

## Sheet: Sheet1
Integrated mRNA and miRNA expression profile analysis of female and male gonads in Hyriopsis cumingii
Ya-Yu Wang , Sheng-Hua Duan, Gui-Ling Wang , Jia-Le Li
Supplementary table 4 The primers used for qRT-PCR of differentially expressed miRNAs
miRNAs	Primer Sequence
miR-315	TTTTGATTGTTGCTCAGAAAGCC
miR-184	TGGACGGAGAACTGATAAGGGC
miR-281-3p	TGTCATGGAGTTGCTCTCTTTA
miR-7	TGGAAGACTAGTGATTTTGTTGTT
miR-9-5p	TCTTTGGTTATCTAGCTGTATGA
miR-153	TTGCATAGTCACAAAAGTGATC
miR-29	TAGCACCATTTGAAATCAGTTT
miR-92	AATTGCACTTGTCCCGGCCTGC
